# Supplementary material for: Genome-Wide Identification of WRKY Group II Genes and the Role of HbWRKY11 in Hordeum brevisubulatum Under Saline-Alkali Stress
Source: Plants (Basel). 2026 Mar 17;15(6):926. doi: 10.3390/plants15060926 (PMC13030238; doi:10.3390/plants15060926)
Supplement: Supplementary file 1 [file plants-15-00926-s001.zip › supplementary tables.xlsx]

## Sheet: Table S1
Table S1. The BLASTp alignment analysis results between the Group II WRKY protein sequences of three Hordeum species and those of rice.
Hordeum Gene ID	rice Gene ID	Identities	E value
HvWRKY7b-HORVU.MOREX.r3.1HG0080920.1	OsWRKY7-LOC_Os05g46020.1	74.39%	2.29e-71
HvWRKY7a-HORVU.MOREX.r3.1HG0080940.1	OsWRKY7-LOC_Os05g46020.1	61.135%	9.39e-81
HvWRKY43-HORVU.MOREX.r3.1HG0089570.1	OsWRKY43-LOC_Os05g49210.1	62.119%	0
HvWRKY72-HORVU.MOREX.r3.2HG0096750.1	OsWRKY72-LOC_Os11g29870.1	63.927%	1.40e-84
HvWRKY51-HORVU.MOREX.r3.2HG0158690.1	OsWRKY51-LOC_Os04g21950.1	82.166%	2.38e-161
HvWRKY36-HORVU.MOREX.r3.2HG0185550.1	OsWRKY36-LOC_Os04g46060.1	71.032%	5.05e-108
HvWRKY37-HORVU.MOREX.r3.2HG0194370.1	OsWRKY37-LOC_Os04g50920.1	67.767%	0
HvWRKY97-HORVU.MOREX.r3.3HG0237360.1	OsWRKY97-LOC_Os01g09080.1	63.91%	1.62e-179
HvWRKY79-HORVU.MOREX.r3.3HG0238240.1	OsWRKY79-LOC_Os01g08710.1	91.892%	1.45e-59
HvWRKY1-HORVU.MOREX.r3.3HG0251900.1	OsWRKY1-LOC_Os01g14440.1	75.912%	0
HvWRKY77-HORVU.MOREX.r3.3HG0268090.1	OsWRKY77-LOC_Os01g40260.1	79.612%	9.66e-49
HvWRKY12-HORVU.MOREX.r3.3HG0273500.1	OsWRKY12-LOC_Os01g43550.1	61.739%	7.22e-126
HvWRKY11-HORVU.MOREX.r3.3HG0273660.1	OsWRKY11-LOC_Os01g43650.1	61.559%	8.13e-122
HvWRKY14-HORVU.MOREX.r3.3HG0286660.1	OsWRKY14-LOC_Os01g53040.1	63.975%	5.98e-113
HvWRKY13-HORVU.MOREX.r3.3HG0288940.1	OsWRKY13-LOC_Os01g54600.1	61.967%	8.88e-105
HvWRKY76-HORVU.MOREX.r3.5HG0484070.1	OsWRKY76-LOC_Os09g25060.1	67.477%	8.76e-140
HvWRKY87-HORVU.MOREX.r3.5HG0509460.1	OsWRKY87-LOC_Os03g53050.1	79.798%	0
HvWRKY29-HORVU.MOREX.r3.5HG0511790.1	OsWRKY29-LOC_Os07g02060.1	46.44%	1.25e-70
HvWRKY71-HORVU.MOREX.r3.6HG0568570.1	OsWRKY71-LOC_Os02g08440.1	68.32%	2.33e-159
HvWRKY32-HORVU.MOREX.r3.6HG0618760.1	OsWRKY32-LOC_Os02g53100.1	58.824%	1.35e-175
HvWRKY28b-HORVU.MOREX.r3.7HG0743270.1	OsWRKY28-LOC_Os06g44010.1	61.562%	8.94e-120
HvWRKY28a-HORVU.MOREX.r3.7HG0743280.1	OsWRKY28-LOC_Os06g44010.1	64.023%	7.53e-130
HmWRKY13-mRNAHORMACH03G01549500.1	OsWRKY13-LOC_Os01g54600.1	66.34%	7.35E-120
HmWRKY87-mRNAHORMACH05G02716700.1	OsWRKY87-LOC_Os03g53050.1	83.249%	0
HmWRKY14-mRNAHORMACH03G01536800.1	OsWRKY14-LOC_Os01g53040.1	63.11%	3.10E-111
HmWRKY51-mRNAHORMACH02G00853800.1	OsWRKY51-LOC_Os04g21950.1	81.994%	1.62E-164
HmWRKY25-mRNAHORMACH05G02710700.1	OsWRKY25-LOC_Os08g13840.1	61.465%	3.31E-92
HmWRKY66-mRNAHORMACH06G03204100.1	OsWRKY66-LOC_Os02g47060.1	56.705%	8.86E-154
HmWRKY88-mRNAHORMACH05G02882600.1	OsWRKY88-LOC_Os03g63810.1	49.161%	7.89E-95
HmWRKY12-mRNAHORMACH03G01472300.1	OsWRKY12-LOC_Os01g43550.1	60.857%	1.17E-118
HmWRKY37-mRNAHORMACH02G01049500.1	OsWRKY37-LOC_Os04g50920.1	67.181%	0
HmWRKY76a-mRNAHORMACH05G02545500.1	OsWRKY76-LOC_Os09g25060.1	66.769%	1.10E-139
HmWRKY76b-mRNAHORMACH05G02545600.1	OsWRKY76-LOC_Os09g25060.1	66.364%	3.27E-136
HmWRKY71-mRNAHORMACH06G03052500.1	OsWRKY71-LOC_Os02g08440.1	68.219%	6.34E-158
HmWRKY28-mRNAHORMACH07G03950900.1	OsWRKY28-LOC_Os06g44010.1	64.451%	4.11E-130
HmWRKY1-mRNAHORMACH03G01394400.1	OsWRKY1-LOC_Os01g14440.1	75.455%	0
HmWRKY97-mRNAHORMACH03G01319800.1	OsWRKY97-LOC_Os01g09080.1	62.664%	3.45E-174
HmWRKY77-mRNAHORMACH03G01451800.1	OsWRKY77-LOC_Os01g40260.1	76.852%	1.20E-48
HmWRKY7a-mRNAHORMACH01G00420000.1	OsWRKY7-LOC_Os05g46020.1	63.158%	7.71E-79
HmWRKY7b-mRNAHORMACH01G00419900.1	OsWRKY7-LOC_Os05g46020.1	63.436%	6.03E-75
HmWRKY36-mRNAHORMACH02G00994100.1	OsWRKY36-LOC_Os04g46060.1	70.683%	3.64E-107
HmWRKY72-mRNAHORMACH02G00543000.1	OsWRKY72-LOC_Os11g29870.1	63.786%	2.82E-93
HmWRKY11-mRNAHORMACH03G01473000.1	OsWRKY11-LOC_Os01g43650.1	63.102%	6.74E-118
HbWRKY13-HorSp03H01G060790.1	OsWRKY13-LOC_Os01g54600.1	65.359%	5.09e-116
HbWRKY14-HorSp03H01G059000.1	OsWRKY14-LOC_Os01g53040.1	61.585%	2.37e-112
HbWRKY51-HorSp02H01G056120.1	OsWRKY51-LOC_Os04g21950.1	80.615%	2.02e-166
HbWRKY66-HorSp06H01G061620.1	OsWRKY66-LOC_Os02g47060.1	63.073%	1.34e-127
HbWRKY37-HorSp02H01G084700.1	OsWRKY37-LOC_Os04g50920.1	67.961%	0
HbWRKY92-HorSp03H01G049660.1	OsWRKY92-LOC_Os05g50700.1	55.758%	6.76e-107
HbWRKY71-HorSp06H01G039310.1	OsWRKY71-LOC_Os02g08440.1	67.857%	1.11e-161
HbWRKY28a-HorSp07H01G103340.1	OsWRKY28-LOC_Os06g44010.1	64.08%	1.30e-133
HbWRKY28b-HorSp07H01G103360.1	OsWRKY28-LOC_Os06g44010.1	61.424%	3.93e-126
HbWRKY28c-HorSp07H01G103330.1	OsWRKY28-LOC_Os06g44010.1	60.399%	8.98e-122
HbWRKY43-HorSp01H01G085000.1	OsWRKY43-LOC_Os05g49210.1	61.792%	0
HbWRKY1-HorSp03H01G037250.1	OsWRKY1-LOC_Os01g14440.1	76.217%	0
HbWRKY97-HorSp03H01G025300.1	OsWRKY97-LOC_Os01g09080.1	39.796%	9.15e-17
HbWRKY7a-HorSp01H01G074520.1	OsWRKY7-LOC_Os05g46020.1	64.192%	3.17e-87
HbWRKY7b-HorSp01H01G074510.1	OsWRKY7-LOC_Os05g46020.1	65.066%	1.88e-81
HbWRKY36a-HorSp02H01G075910.1	OsWRKY36-LOC_Os04g46060.1	70.4%	1.75e-108
HbWRKY36b-HorSp06H01G057100.1	OsWRKY36-LOC_Os04g46060.1	64.865%	5.23e-73
HbWRKY79a-HorSp03H01G026200.1	OsWRKY79-LOC_Os01g08710.1	73.171%	6.58e-72
HbWRKY79b-HorSp04H01G004080.1	OsWRKY79-LOC_Os01g08710.1	73.78%	1.54e-65
HbWRKY79c-HorSp03H01G006460.1	OsWRKY79-LOC_Os01g08710.1	72.189%	2.18e-60
HbWRKY79d-HorSp03H01G006450.1	OsWRKY79-LOC_Os01g08710.1	72.189%	2.18e-60
HbWRKY72-HorSp02H01G004210.1	OsWRKY72-LOC_Os11g29870.1	62.963%	1.55e-80
HbWRKY11-HorSp03H01G049800.1	OsWRKY11-LOC_Os01g43650.1	62.834%	1.88e-126

## Sheet: Table S2
Table S2. Basic information of Group II WRKY gene family members.
Gene name	Gene ID	Protein size(aa)	Molecular weight(Da)	Theoretical pI	Instability index	Grand average of hydropathicity
HvWRKY1	HORVU.MOREX.r3.3HG0251900.1	569	59653.3	6.61	49.26	-0.577
HvWRKY7a	HORVU.MOREX.r3.1HG0080940.1	216	22931.3	6.2	46.67	-0.407
HvWRKY7b	HORVU.MOREX.r3.1HG0080920.1	218	22935.4	6.82	57.77	-0.333
HvWRKY11	HORVU.MOREX.r3.3HG0273660.1	336	36847.9	7.89	58.58	-0.933
HvWRKY12	HORVU.MOREX.r3.3HG0273500.1	318	34793.2	6.6	59.69	-0.637
HvWRKY13	HORVU.MOREX.r3.3HG0288940.1	281	30682.9	5.15	76.46	-0.911
HvWRKY14	HORVU.MOREX.r3.3HG0286660.1	297	31286.6	5.14	55.95	-0.562
HvWRKY28a	HORVU.MOREX.r3.7HG0743280.1	339	36104.6	9.34	51.2	-0.557
HvWRKY28b	HORVU.MOREX.r3.7HG0743270.1	319	34302.6	9.21	52.56	-0.637
HvWRKY29	HORVU.MOREX.r3.5HG0511790.1	305	32050.5	6.09	62.54	-0.514
HvWRKY32	HORVU.MOREX.r3.6HG0618760.1	563	59163.9	5.1	49.97	-0.718
HvWRKY36	HORVU.MOREX.r3.2HG0185550.1	230	25128.4	8.84	48.36	-0.594
HvWRKY37	HORVU.MOREX.r3.2HG0194370.1	511	53638.6	5.98	47.22	-0.594
HvWRKY43	HORVU.MOREX.r3.1HG0089570.1	592	61044.1	6.63	46.68	-0.389
HvWRKY51	HORVU.MOREX.r3.2HG0158690.1	318	33614.8	9.61	53.98	-0.592
HvWRKY71	HORVU.MOREX.r3.6HG0568570.1	353	38617.4	8.14	60.93	-0.771
HvWRKY72	HORVU.MOREX.r3.2HG0096750.1	196	21520.4	8.83	40.6	-0.96
HvWRKY76	HORVU.MOREX.r3.5HG0484070.1	331	35766.3	8.02	55.01	-0.612
HvWRKY77	HORVU.MOREX.r3.3HG0268090.1	237	25904.5	6.65	56.09	-0.743
HvWRKY79	HORVU.MOREX.r3.3HG0238240.1	264	27917.4	9.96	45.59	-0.557
HvWRKY87	HORVU.MOREX.r3.5HG0509460.1	395	42516.2	10.03	53.4	-0.646
HvWRKY97	HORVU.MOREX.r3.3HG0237360.1	494	51428.5	7.65	49.16	-0.393
HmWRKY1	mRNAHORMACH03G01394400.1	573	59859.6	6.51	49.86	-0.55
HmWRKY7a	mRNAHORMACH01G00420000.1	224	23668.1	6.89	60.67	-0.391
HmWRKY7b	mRNAHORMACH01G00419900.1	213	22736	6.08	47.49	-0.425
HmWRKY11	mRNAHORMACH03G01473000.1	342	37382.4	7.88	58.4	-0.94
HmWRKY12	mRNAHORMACH03G01472300.1	459	49638	8.53	61.58	-0.534
HmWRKY13	mRNAHORMACH03G01549500.1	278	30300.5	5.08	77.75	-0.924
HmWRKY14	mRNAHORMACH03G01536800.1	299	31466.6	5.34	56.75	-0.616
HmWRKY25	mRNAHORMACH05G02710700.1	299	31100.3	9.96	45.24	-0.421
HmWRKY28	mRNAHORMACH07G03950900.1	497	54326.9	9.69	53.82	-0.574
HmWRKY36	mRNAHORMACH02G00994100.1	229	24997.3	8.79	49.82	-0.583
HmWRKY37	mRNAHORMACH02G01049500.1	507	53199	6.07	43.88	-0.632
HmWRKY51	mRNAHORMACH02G00853800.1	316	33570.8	9.63	49.36	-0.562
HmWRKY66	mRNAHORMACH06G03204100.1	483	50591.1	5.72	50.46	-0.5
HmWRKY71	mRNAHORMACH06G03052500.1	355	38734.4	8.15	61.64	-0.763
HmWRKY72	mRNAHORMACH02G00543000.1	199	21992	8.5	45.12	-0.993
HmWRKY76a	mRNAHORMACH05G02545500.1	329	35603.9	6.41	47.33	-0.605
HmWRKY76b	mRNAHORMACH05G02545600.1	330	35776.3	8.28	53.86	-0.644
HmWRKY77	mRNAHORMACH03G01451800.1	237	25983.6	6.22	53.66	-0.75
HmWRKY87	mRNAHORMACH05G02716700.1	393	42329.1	10.08	55.15	-0.622
HmWRKY88	mRNAHORMACH05G02882600.1	366	39749.6	6.31	55.93	-0.564
HmWRKY97	mRNAHORMACH03G01319800.1	495	51604.7	7.64	52.31	-0.399
HbWRKY1	HorSp03H01G037250.1	573	60014.7	6.47	53.2	-0.579
HbWRKY7a	HorSp01H01G074520.1	223	23380.7	6.9	51.59	-0.345
HbWRKY7b	HorSp01H01G074510.1	213	22736	6.42	54.83	-0.468
HbWRKY11	HorSp03H01G049800.1	342	37359.4	7.4	60.37	-0.933
HbWRKY13	HorSp03H01G060790.1	285	31117.4	5.1	77.06	-0.932
HbWRKY14	HorSp03H01G059000.1	320	33820.3	5.43	49.04	-0.506
HbWRKY28a	HorSp07H01G103340.1	331	35665.1	9.25	48.83	-0.606
HbWRKY28b	HorSp07H01G103360.1	324	34881.3	9.46	48.13	-0.615
HbWRKY28c	HorSp07H01G103330.1	386	41366.6	9.65	56.76	-0.539
HbWRKY36a	HorSp02H01G075910.1	229	24997.3	8.79	48.52	-0.592
HbWRKY36b	HorSp06H01G057100.1	187	20935.5	9.03	39.34	-0.743
HbWRKY37	HorSp02H01G084700.1	510	53628.5	6.02	44.59	-0.596
HbWRKY43	HorSp01H01G085000.1	595	61196.2	6.71	46.93	-0.408
HbWRKY51	HorSp02H01G056120.1	316	33424.5	9.69	52.12	-0.61
HbWRKY66	HorSp06H01G061620.1	377	39748	9.04	54.28	-0.733
HbWRKY71	HorSp06H01G039310.1	353	38422.2	8.57	59.85	-0.728
HbWRKY72	HorSp02H01G004210.1	203	22428.4	8.82	40.21	-1.049
HbWRKY79a	HorSp03H01G026200.1	258	27419.7	9.89	40.45	-0.637
HbWRKY79b	HorSp04H01G004080.1	259	27808.2	9.82	38.66	-0.668
HbWRKY79c	HorSp03H01G006460.1	264	27882.3	9.89	40.58	-0.565
HbWRKY79d	HorSp03H01G006450.1	264	27882.3	9.89	40.58	-0.565
HbWRKY92	HorSp03H01G049660.1	319	34423.8	6.83	52.27	-0.492
HbWRKY97	HorSp03H01G025300.1	495	51600.8	7.64	52.55	-0.378

## Sheet: Table S3
Table S3. Analysis and distribution of conserved motifs in Group II WRKY proteins
Motif	Width	Best possible match
1	22	DJLDDGYRWRKYGQKVKGNPY
2	29	PGCPVRKQVZRSSEDPSIVITTYEGEHNH
3	8	PRSYYRCT
4	21	KKKGZKKVREPRVAVQTRSEV
5	21	KPSDDGYNWRKYGQKQVKGSE
6	23	DGHITEIVYKGTHNHPKPQPTRR
7	41	ALEAELZRVKEENKRLREMLEEVKINYNALQMLMEJMQKE
8	29	LVEQVATAJTKDPNFTAALAAAISSIIGG
9	29	PLPPAAKAMASTTSAASMLLSGSMTSAD
10	50	QQQIKPNNNNQLVSPKPAANIEITTAHFDLAYNHPSVLKEIQRECNQLPI

## Sheet: Table S4
Table S4. Synteny analysis of WRKY genes in H. brevisubulatum and H. vulgare
Chr location	Gene ID of H. brevisubulatum		Chr location	Gene ID of H. vulgare
chr1	HbWRKY43:HorSp01H01G085000.1	==	chr1	HORVU.MOREX.r3.1HG0089570.1
chr1	HbWRKY7b:HorSp01H01G074510.1	==	chr1	HORVU.MOREX.r3.1HG0080920.1
chr1	HbWRKY7b:HorSp01H01G074510.1	==	chr3	HORVU.MOREX.r3.3HG0284810.1
chr2	HbWRKY36a:HorSp02H01G075910.1	==	chr2	HORVU.MOREX.r3.2HG0185550.1
chr2	HbWRKY37:HorSp02H01G084700.1	==	chr2	HORVU.MOREX.r3.2HG0194370.1
chr2	HbWRKY72:HorSp02H01G004210.1	==	chr2	HORVU.MOREX.r3.2HG0096750.1
chr2	HbWRKY51:HorSp02H01G056120.1	==	chr2	HORVU.MOREX.r3.2HG0158690.1
chr2	HbWRKY37:HorSp02H01G084700.1	==	chr6	HORVU.MOREX.r3.6HG0606270.1
chr3	HbWRKY92:HorSp03H01G049660.1	==	chr1	HORVU.MOREX.r3.1HG0092700.1
chr3	HbWRKY11:HorSp03H01G049800.1	==	chr1	HORVU.MOREX.r3.1HG0092420.1
chr3	HbWRKY92:HorSp03H01G049660.1	==	chr3	HORVU.MOREX.r3.3HG0273500.1
chr3	HbWRKY11:HorSp03H01G049800.1	==	chr3	HORVU.MOREX.r3.3HG0273660.1
chr3	HbWRKY14:HorSp03H01G059000.1	==	chr3	HORVU.MOREX.r3.3HG0286660.1
chr3	HbWRKY13:HorSp03H01G060790.1	==	chr3	HORVU.MOREX.r3.3HG0288940.1
chr3	HbWRKY1:HorSp03H01G037250.1	==	chr3	HORVU.MOREX.r3.3HG0251900.1
chr3	HbWRKY97:HorSp03H01G025300.1	==	chr3	HORVU.MOREX.r3.3HG0237360.1
chr3	HbWRKY79a:HorSp03H01G026200.1	==	chr3	HORVU.MOREX.r3.3HG0238240.1
chr6	HbWRKY36b:HorSp06H01G057100.1	==	chr2	HORVU.MOREX.r3.2HG0185550.1
chr6	HbWRKY66:HorSp06H01G061620.1	==	chr2	HORVU.MOREX.r3.2HG0194370.1
chr6	HbWRKY36b:HorSp06H01G057100.1	==	chr6	HORVU.MOREX.r3.6HG0599830.1
chr6	HbWRKY66:HorSp06H01G061620.1	==	chr6	HORVU.MOREX.r3.6HG0606270.1
chr6	HbWRKY71:HorSp06H01G039310.1	==	chr6	HORVU.MOREX.r3.6HG0568570.1
chr7	HbWRKY28c:HorSp07H01G103330.1	==	chr7	HORVU.MOREX.r3.7HG0743270.1

## Sheet: Table S5
Table S5. Synteny analysis of WRKY genes in H. brevisubulatum and H. marinum
Chr location	Gene ID of H. brevisubulatum		Chr location	Gene ID of H. marinum
chr1	HbWRKY43:HorSp01H01G085000.1	==	chr1	mRNAHORMACH01G00466900.1
chr1	HbWRKY7b:HorSp01H01G074510.1	==	chr1	mRNAHORMACH01G00419900.1
chr1	HbWRKY7b:HorSp01H01G074510.1	==	chr3	mRNAHORMACH03G01525900.1
chr2	HbWRKY36a:HorSp02H01G075910.1	==	chr2	mRNAHORMACH02G00994100.1
chr2	HbWRKY37:HorSp02H01G084700.1	==	chr2	mRNAHORMACH02G01049500.1
chr2	HbWRKY51:HorSp02H01G056120.1	==	chr2	mRNAHORMACH02G00853800.1
chr2	HbWRKY72:HorSp02H01G004210.1	==	chr2	mRNAHORMACH02G00543000.1
chr2	HbWRKY36a:HorSp02H01G075910.1	==	chr6	mRNAHORMACH06G03174700.1
chr3	HbWRKY92:HorSp03H01G049660.1	==	chr1	mRNAHORMACH01G00515200.1
chr3	HbWRKY14:HorSp03H01G059000.1	==	chr3	mRNAHORMACH03G01536800.1
chr3	HbWRKY13:HorSp03H01G060790.1	==	chr3	mRNAHORMACH03G01549500.1
chr3	HbWRKY97:HorSp03H01G025300.1	==	chr3	mRNAHORMACH03G01319800.1
chr3	HbWRKY92:HorSp03H01G049660.1	==	chr3	mRNAHORMACH03G01472300.1
chr3	HbWRKY11:HorSp03H01G049800.1	==	chr3	mRNAHORMACH03G01473000.1
chr3	HbWRKY1:HorSp03H01G037250.1	==	chr3	mRNAHORMACH03G01394400.1
chr6	HbWRKY36b:HorSp06H01G057100.1	==	chr2	mRNAHORMACH02G00994100.1
chr6	HbWRKY66:HorSp06H01G061620.1	==	chr2	mRNAHORMACH02G01049500.1
chr6	HbWRKY36b:HorSp06H01G057100.1	==	chr6	mRNAHORMACH06G03174700.1
chr6	HbWRKY66:HorSp06H01G061620.1	==	chr6	mRNAHORMACH06G03204100.1
chr6	HbWRKY71:HorSp06H01G039310.1	==	chr6	mRNAHORMACH06G03052500.1
chr7	HbWRKY28c:HorSp07H01G103330.1	==	chr7	mRNAHORMACH07G03950800.1

## Sheet: Table S6
Table S6. The expression FPKM of Group II HbWRKY genes under 200 mM NaHCO3 treatment
Gene ID	Gene	L-0h	R-0h	L-3h	R-3h	L-6h	R-6h	L-12h	R-12h
HorSp03H01G060790.1	HbWRKY13	22.2508	56.163	31.3073	28.6318	75.2834	33.6108	48.371	19.9843
HorSp03H01G059000.1	HbWRKY14	0.0237966	12.1874	0.859345	16.1354	0.936615	16.2372	2.74247	21.3548
HorSp02H01G056120.1	HbWRKY51	26.9629	29.3855	26.4568	75.1167	58.1332	100.19	73.8136	129.922
HorSp06H01G061620.1	HbWRKY66	0.01403	9.46291	0	5.74075	0.0055575	4.25911	0	3.12004
HorSp02H01G084700.1	HbWRKY37	0	7.62458	0.0870413	3.73946	0.0465773	3.37234	0	2.5011
HorSp03H01G049660.1	HbWRKY92	8.44971	14.9479	7.4679	12.8811	15.3208	12.6079	19.8584	22.6396
HorSp06H01G039310.1	HbWRKY71	94.8267	134.339	64.9558	159.937	147.433	148.53	96.1059	153.063
HorSp07H01G103340.1	HbWRKY28a	25.7502	93.5008	4.89456	76.5197	20.4449	82.6284	22.2316	60.9225
HorSp07H01G103360.1	HbWRKY28b	7.20503	33.195	5.84602	67.8878	6.53894	51.5932	25.2543	42.5888
HorSp07H01G103330.1	HbWRKY28c	19.7136	83.3176	6.00599	141.813	16.2899	131.751	11.0881	90.6857
HorSp01H01G085000.1	HbWRKY43	0.0309275	0.40117	0.186209	4.47956	0.42961	7.26774	1.2499	8.3363
HorSp03H01G037250.1	HbWRKY1	15.3798	62.2002	16.1737	92.1265	58.057	113.51	145.85	182.604
HorSp03H01G025300.1	HbWRKY97	0.683526	44.5038	3.25705	37.9752	3.44665	40.5375	1.03052	74.8207
HorSp01H01G074520.1	HbWRKY7a	15.2816	29.1476	18.1021	10.6981	15.5311	5.30875	11.8476	6.60261
HorSp01H01G074510.1	HbWRKY7b	11.6357	22.4044	7.35219	5.3103	6.8605	1.64035	4.88345	2.75444
HorSp02H01G075910.1	HbWRKY36a	0.666835	0.0229582	1.06553	0.0295923	1.06281	0.0183783	1.01761	0.0494849
HorSp06H01G057100.1	HbWRKY36b	1.65782	0.0093271	5.61442	0.0181573	3.53595	0.103297	0.602886	0.0573938
HorSp03H01G026200.1	HbWRKY79a	2.19978	2.2177	6.20726	3.84055	4.96585	4.0967	12.8108	2.36187
HorSp04H01G004080.1	HbWRKY79b	0.169541	0.101539	1.17387	0.124549	0.882938	0.203054	0.480316	0.164287
HorSp03H01G006460.1	HbWRKY79c	0.666835	0.0229582	1.06553	0.0295923	1.06281	0.0183783	1.01761	0.0494849
HorSp03H01G006450.1	HbWRKY79d	0.169541	0.101539	1.17387	0.124549	0.882938	0.203054	0.480316	0.164287
HorSp02H01G004210.1	HbWRKY72	2.61808	5.70473	6.29608	33.1558	17.1539	26.187	44.303	48.4651
HorSp03H01G049800.1	HbWRKY11	0.194448	0.558718	3.6882	3.42509	4.9941	5.0214	10.9562	14.6076

## Sheet: Table S7
Table S7. Primers for qRT-PCR.
Gene name	Primers(5′–3′)
HbWRKY14	F: CAGGGAAGGAAGCGAGGAAG
	R: GTGAAGTAGCAACGGGTGGA
HbWRKY43	F:CGGGTGAACGAGGAGAACAA
	R: CTCTTCTCCGGGTCGAACTG
HbWRKY1	F: CCGTTTCACAGAAGCATGGA
	R: AGTCAACCTCGATGGACCT
HbWRKY11	F:CGTTAGGAGCCATGACCAAGA
	R: ATCTTCCTGGTCCTTCCCATC
CYP2	F:CCTGTCGTGTCGTCGGTCTAAA
	R: ACGCAGATCCAGCAGCCTAAAG

## Sheet: Table S8
Table S8. Primers used for yeast heterologous expression assay of HbWRKY11.
Purpose	Primers name	Primers sequences(5′–3′)
Cloning CDS sequences of HbWRKY71	HbWRKY71-F	CATCATGTCTTCTGGTGGTGG
	HbWRKY71-R	TCAGGGGTTGTTGGGCATTG
constructing the pYES2-HbWRKY71 vector	HbWRKY71-pYES2-F	ggaatattaagcttggtaccCATCATGTCTTCCGGTGGTGG
	HbWRKY71-pYES2-R	cgttactagtggatccGGGGTTGTTGGGCATTGTGG
Colony PCR screening for HbWRKY71insert	HbWRKY71-colony-F	CATCATGTCTTCTGGTGGTGG
	HbWRKY71-colony-R	TCTTCCTGGTCCTTCCCATC
